# Supplementary material for: Sorting cells by their density
Source: PLoS One. 2017 Jul 19;12(7):e0180520. doi: 10.1371/journal.pone.0180520 (PMC5516969; doi:10.1371/journal.pone.0180520)
Supplement: S1 File — Used to create Figs 2, 3B, 4B, and 5D. (ZIP) [file pone.0180520.s001.zip]

Archive with 23 entries (22 files):
- density_sorter.py
- __MACOSX/
- __MACOSX/._density_sorter.py
- fig2a.pdf
- __MACOSX/._fig2a.pdf
- fig2a.py
- __MACOSX/._fig2a.py
- fig2b.pdf
- __MACOSX/._fig2b.pdf
- fig2b.py
- __MACOSX/._fig2b.py
- fig3b.pdf
- __MACOSX/._fig3b.pdf
- fig3b.py
- __MACOSX/._fig3b.py
- fig4b.pdf
- __MACOSX/._fig4b.pdf
- fig4b.py
- __MACOSX/._fig4b.py
- fig5d.pdf
- __MACOSX/._fig5d.pdf
- fig5d.py
- __MACOSX/._fig5d.py
