# Supplementary material for: Sorting cells by their density
Source: PLoS One. 2017 Jul 19;12(7):e0180520. doi: 10.1371/journal.pone.0180520 (PMC5516969; doi:10.1371/journal.pone.0180520)
Supplement: S1 File — Used to create Figs 2, 3B, 4B, and 5D. (ZIP) [file pone.0180520.s001.zip › density_sorter.py]

"""
density_sorter.py
Software for simulating the behavior of density sorter chips, as described in
"Sorting cells by their density" by
Nazila Norouzi, Heran C. Bhakta, and William H. Grover
PLOS ONE 10.1371/journal.pone.0180520
Department of Bioengineering, University of California, Riverside
The latest version of this software is available at http://groverlab.org
"""

import numpy
import pylab
import matplotlib
from matplotlib.patches import Rectangle
from scipy.integrate import quad

class Chip(object):
    """Microfluidic density sorter chip object"""
    def __init__(self, channel_height, channel_depth, channel_length):
        self.channel_height = channel_height
        self.channel_depth = channel_depth
        self.channel_length = channel_length

class Particle(object):
    """Particle object for simulating in the density sorter chip"""
    def __init__(self, radius, density, location, marker_size, marker_color):
        self.radius = radius
        self.density = density
        self.location = location
        self.marker_size = marker_size
        self.marker_color = marker_color

class Fluid(object):
    """Fluid object for density sorter chip"""
    def __init__(self, density, viscosity, flow_rate, color='#ccccff'):
        self.density = density
        self.viscosity = viscosity
        self.location = None
        self.flow_rate = flow_rate  # m^3/s
        self.color = color

def simulate(chip, particles, fluids, delta_t, yticks, xlim):
    """Simulates the specified chip containing the specified particles"""

	# Calculate total flow rate in horizontal channel in m^3/s
    total_flow_rate = 0.0
    q = []
    for f in fluids:
        total_flow_rate += f.flow_rate
        q.append(f.flow_rate)

	# Calculate the corresponding max fluid velocity in m/s
    average_flow_rate = total_flow_rate / (chip.channel_height *
                                           chip.channel_depth)
    max_fluid_velocity = 2.0 * average_flow_rate
    print "max_fluid_velocity =", max_fluid_velocity, "m/s"

    def integrand(x):
        """Function for integrating parabola"""
        return -(x*x - x)

	#Converts area in terms of percentage
    q_percent = [x/sum(q) for x in q]
    total_area = quad(integrand, 0, 1)[0]

    n = len(q)
    first_bound = 0
    xs = numpy.linspace(0, 1, num=100000) #num = number of boundaries to try
    solutions = [0.0]

	#find boundaries, starting from 0
	#increments x position until percent area matches fluid flow rate percentage
    for i in range(len(xs)-1):
        ans = quad(integrand, first_bound, xs[i+1])[0]
        if round(ans/total_area, 4) == round(q_percent[len(q)-n], 4):
            print 'Found Boundary', round(xs[i], 2)    #, rho[len(q)-n]
            first_bound = xs[i]
            solutions.append(xs[i])
            if len(q) - n != len(q)-1:
                n = n - 1

	# replace last SOLUTION (0.99) with 1.0:
    solutions[-1] = 1.0

    i = 0
    for f in fluids:
        f.location = (solutions[i], solutions[i+1])
        i += 1

    matplotlib.rcParams.update({'font.size': 30})
    pylab.figure(num=None, figsize=(25, 4), dpi=80, facecolor='w', edgecolor='k')
    pylab.subplots_adjust(left=0.15, right=0.99, top=0.92, bottom=0.25)
    currentAxis = pylab.gca()
    pylab.xlabel("Location along channel length (mm)")
    pylab.ylabel("Location along\nchannel height\n($\mu$m)")
    R = chip.channel_height/2.0  # channel radius = half the height
    max_x = 0.0
    for particle in particles:
        g = -9.8
        neutrally_buoyant = False
        t = 0
        x = []
        y = []
        i = 0
        while True:
            if i == 0:  # initialize first location
                x.append(particle.location[0])
                y.append(particle.location[1])
            else:
                r = (y[i-1] - R)
                u_x = max_fluid_velocity * (1 - (r/R)**2)
                x.append(x[i-1] + u_x * delta_t)
                if x[i-1] + u_x * delta_t > max_x:
                    max_x = x[i-1] + u_x * delta_t
                if neutrally_buoyant:
                    y.append(y[i-1])
                else:
                    for fluid in fluids:
                        if chip.channel_height*fluid.location[0] <= y[i-1] <= \
                        chip.channel_height*fluid.location[1]:
                            rho_f = fluid.density
                            mu = fluid.viscosity
                            top = chip.channel_height*fluid.location[1]
                            bottom = chip.channel_height*fluid.location[0]
                    u_y = (2.0/9.0) * (g * particle.radius**2 *
                                       (particle.density-rho_f))/mu
                    y.append(y[i-1] + u_y * delta_t)
                    if i >= 2:  # detect bouncing at density interfaces
                        if y[i-2] > y[i-1] < y[i]:  # V shaped bounce
                            y[i-1] = y[i] = top
                            neutrally_buoyant = True
                            print "Particle became neutrally buoyant at time", \
                            i * delta_t, "at location", x[i-1] + u_x * delta_t
                        if y[i-2] < y[i-1] > y[i]:  # ^ shaped bounce
                            y[i-1] = y[i] = bottom
                            neutrally_buoyant = True
                            print "Particle became neutrally buoyant at time", \
                            i * delta_t, "at location", x[i-1] + u_x * delta_t
                if x[i-1] + u_x * delta_t > chip.channel_length:
                    print "particle ran out of channel at time", i * delta_t, \
                    "at location", x[i-1] + u_x * delta_t
                    break
            t += delta_t
            # if the particle has gone below the bottom of the channel, stop:
            if y[i] < 0:
                y[i] = 0.0  # force the last particle location to be at y=0
                print "Particle hit the bottom of the channel at time", \
                i * delta_t, "at location", x[i-1] + u_x * delta_t
                break
            # if the particle has gone above the top of the channel, stop:
            if y[i] > chip.channel_height:
                y[i] = chip.channel_height
                print "Particle hit the top of channel at time", i * delta_t, \
                "at location", x[i-1] + u_x * delta_t
                break
            i += 1
        currentAxis.plot(numpy.array(x)*1e3, numpy.array(y)*1e6, 'o',
                         ms=particle.marker_size, c=particle.marker_color,
                         markevery=1, alpha=1, markeredgewidth=2)

	# add colored rectangles showing different fluid densities
    i = 0
    for fluid in fluids:
        currentAxis.add_patch(Rectangle((-max_x*1000.0*0.1,
                                         1e6*chip.channel_height*fluid.location[0]),
                                        max_x*1000.0*1.3,
                                        1e6*chip.channel_height*(fluid.location[1]- \
                                                                 fluid.location[0]),
                                        alpha=1, facecolor=fluid.color))
        i += 1

	# add parabolic flow arrows:
    ys = range(0, 1100, 100)
    for y in ys:
        r = (y - R*1e6)
        u_x = max_x*1000.0*0.07 * (1 - (r/(R*1e6))**2)
        pylab.arrow(-max_x*1000.0*0.08, y, u_x, 0, head_width=50,
                    head_length=max_x*1000.0*0.01, fc='k', ec='k')

    currentAxis.set_xlim(-max_x*1000.0*0.1, max_x*1000.0*1.1)
    # currentAxis.set_ylim(0, 1e6*chip.channel_height)
    pylab.yticks(yticks)
    pylab.xlim(xlim)
    pylab.show()
