# Supplementary material for: Sorting cells by their density
Source: PLoS One. 2017 Jul 19;12(7):e0180520. doi: 10.1371/journal.pone.0180520 (PMC5516969; doi:10.1371/journal.pone.0180520)
Supplement: S1 File — Used to create Figs 2, 3B, 4B, and 5D. (ZIP) [file pone.0180520.s001.zip › fig2b.py]

"""
fig2b.py
Code for generating Figure 2B in the manuscript "Sorting cells by their density"
by Nazila Norouzi, Heran C. Bhakta, and William H. Grover
PLOS ONE 10.1371/journal.pone.0180520
Department of Bioengineering, University of California, Riverside
The latest version of this software is available at http://groverlab.org
"""

import density_sorter as ds

chip = ds.Chip(channel_height=1e-3, channel_depth=1e-3, channel_length=0.028)

p1 = ds.Particle(radius=20e-6, density=1060.0, location=(0, chip.channel_height),
                 marker_size=20, marker_color="g")
p2 = ds.Particle(radius=10e-6, density=1060.0, location=(0, chip.channel_height),
                 marker_size=10, marker_color="g")
p3 = ds.Particle(radius=20e-6, density=1080.0, location=(0, chip.channel_height),
                 marker_size=20, marker_color="r")
p4 = ds.Particle(radius=10e-6, density=1080.0, location=(0, chip.channel_height),
                 marker_size=10, marker_color="r")

# Specify fluids in order from bottom (most dense) to top (least dense):
f1 = ds.Fluid(density=1090.0, viscosity=0.001, flow_rate=2e-11, color='#6666ff')
f2 = ds.Fluid(density=1070.0, viscosity=0.001, flow_rate=2e-11, color='#9999ff')
f3 = ds.Fluid(density=1050.0, viscosity=0.001, flow_rate=2e-11, color='#ccccff')

ds.simulate(chip, fluids=(f1, f2, f3), particles=(p1, p2, p3, p4), delta_t=5,
            yticks=[0, 500, 1000], xlim=[-2.5, 28])
