# Supplementary material for: Sorting cells by their density
Source: PLoS One. 2017 Jul 19;12(7):e0180520. doi: 10.1371/journal.pone.0180520 (PMC5516969; doi:10.1371/journal.pone.0180520)
Supplement: S1 File — Used to create Figs 2, 3B, 4B, and 5D. (ZIP) [file pone.0180520.s001.zip › fig4b.py]

"""
fig4b.py
Code for generating Figure 4B in the manuscript "Sorting cells by their density"
by Nazila Norouzi, Heran C. Bhakta, and William H. Grover
PLOS ONE 10.1371/journal.pone.0180520
Department of Bioengineering, University of California, Riverside
The latest version of this software is available at http://groverlab.org
"""

import density_sorter as ds

chip = ds.Chip(channel_height=1e-3, channel_depth=1e-3, channel_length=0.207)

pe_bead = ds.Particle(radius=40e-6/2.0, density=1025.0,
                      location=(0, chip.channel_height*0.86), marker_size=20,
                      marker_color="g")
ps_bead = ds.Particle(radius=6e-6/2.0, density=1050.0,
                      location=(0, chip.channel_height*0.86), marker_size=10,
                      marker_color="r")

# Specify fluids in order from bottom (most dense) to top (least dense):
f1 = ds.Fluid(density=1035.0, viscosity=0.001, flow_rate=1.66e-11,
              color='#9999ff')
f2 = ds.Fluid(density=1035.0, viscosity=0.001, flow_rate=1.66e-11,
              color='#9999ff')
f3 = ds.Fluid(density=1035.0, viscosity=0.001, flow_rate=8.33e-12,
              color='#9999ff')

ds.simulate(chip, fluids=(f1, f2, f3), particles=(pe_bead, ps_bead), delta_t=30,
            yticks=[0, 500, 1000], xlim=[-17, 207])
