# Supplementary material for: Sorting cells by their density
Source: PLoS One. 2017 Jul 19;12(7):e0180520. doi: 10.1371/journal.pone.0180520 (PMC5516969; doi:10.1371/journal.pone.0180520)
Supplement: S1 File — Used to create Figs 2, 3B, 4B, and 5D. (ZIP) [file pone.0180520.s001.zip › fig5d.py]

"""
fig5d.py
Code for generating Figure 5D in the manuscript "Sorting cells by their density"
by Nazila Norouzi, Heran C. Bhakta, and William H. Grover
PLOS ONE 10.1371/journal.pone.0180520
Department of Bioengineering, University of California, Riverside
The latest version of this software is available at http://groverlab.org
"""

import density_sorter as ds

chip = ds.Chip(channel_height=1e-3, channel_depth=1e-3, channel_length=0.022)

red_blood_cells = ds.Particle(radius=9e-6/2.0, density=1110.0,
                              location=(0, chip.channel_height*0.86),
                              marker_size=10, marker_color="r")
white_blood_cells = ds.Particle(radius=13.5e-6/2.0, density=1080.0,
                                location=(0, chip.channel_height*0.86),
                                marker_size=20, marker_color="g")

# Specify fluids in order from bottom (most dense) to top (least dense):
f1 = ds.Fluid(density=1110.0, viscosity=0.001, flow_rate=1.66e-11,
              color='#6666ff')
f2 = ds.Fluid(density=1085.0, viscosity=0.001, flow_rate=1.66e-11,
              color='#9999ff')
f3 = ds.Fluid(density=1070.0, viscosity=0.001, flow_rate=8.33e-12,
              color='#ccccff')

ds.simulate(chip, fluids=(f1, f2, f3),
            particles=(white_blood_cells, red_blood_cells), delta_t=5,
            yticks=[0, 500, 1000], xlim=[-2.1, 22])
